# Supplementary material for: Etiologies of Acute Bronchiolitis in Children at Risk for Asthma, with Emphasis on the Human Rhinovirus Genotyping Protocol
Source: J Clin Med. 2023 Jun 8;12(12):3909. doi: 10.3390/jcm12123909 (PMC10299285; doi:10.3390/jcm12123909)
Supplement: Supplementary file 1 [file jcm-12-03909-s001.zip]

Archive with 1 entries (1 files):
- jcm-2268779-supplementary.pdf
